# Supplementary material for: Infectious hematopoietic necrosis virus specialization in a multihost salmonid system
Source: Evol Appl. 2020 Feb 28;13(8):1841–53. doi: 10.1111/eva.12931 (PMC7463311; doi:10.1111/eva.12931)
Supplement: Supplementary file 7 [file EVA-13-1841-s007.tex]

    \documentclass[12pt]{article} % use article for the document, and use 12pt font unless otherwise specified
\usepackage{multirow}
\usepackage{booktabs,caption,fixltx2e}
\usepackage[flushleft]{threeparttable}
\usepackage[export]{adjustbox}
\usepackage{lscape}
\usepackage{rotating}
\usepackage{makecell}
% Math
\usepackage{amssymb, amsfonts}
\usepackage{amsmath}
\usepackage{amsthm}
\usepackage{lineno}

\usepackage{indentfirst} % For formatting indentations
\usepackage[bottom]{footmisc} % For formatting footnotes
\usepackage{endnotes} % For formatting endnotes
\usepackage[nohead]{geometry} % For formatting page margins
\usepackage[singlespacing]{setspace} % For formatting line spacing
\usepackage{caption}
\usepackage{subcaption}
\usepackage[toc,page]{appendix}
\usepackage{epstopdf, amsmath, graphicx, natbib, lineno, setspace, array}
\usepackage[textsize=footnotesize]{todonotes}

% customize the page margins for the document
\geometry{left=2cm , right=2cm, top= 2.5cm, bottom=2.5cm}

\newcommand{\blankline}{\quad\pagebreak[3]}
\newcommand{\halfblankline}{\quad\vspace{-0.5\baselineskip}\pagebreak[3]}
\newcommand{\beginsupplement}{
	\setcounter{table}{0}
	\renewcommand{\thetable}{S\arabic{table}}
	\setcounter{figure}{0}
	\renewcommand{\thefigure}{S\arabic{figure}}
}
\renewcommand \linenumberfont{\normalfont\sffamily}
\linenumbers
\modulolinenumbers[3]
\newlength{\saveparindent}
\setlength{\saveparindent}{\parindent}
\raggedright
\setlength{\parindent}{\saveparindent}
\bibpunct{(}{)}{;}{}{}{,}
\raggedright
\setlength{\parindent}{1cm}


%\usepackage{draftwatermark}
%\SetWatermarkText{Confidential draft}
%\SetWatermarkScale{2}
	\doublespacing
	\vspace{0.5in}
\begin{document}
		\beginsupplement
	\section*{Supplementary material}

\section{Simulation details}
\label{sec:sim1}
We used simulated data to assess the effect of imperfect IHNV testing and genotyping on parameter estimation for the lineage, host, and host by lineage models. For the lineage and host by lineage models we created three scenarios that mimicked different levels of data completeness. In the first scenario all cohort-sites were tested and genotyped (Scenario 1 in Table \ref{tab:tabS1}). In the second scenario missing values occurred due to a lack of testing, but positive samples were always genotyped (Scenario 2 in Table \ref{tab:tabS1}). In the third scenario, missing values occurred due to imperfect testing and imperfect genotyping of positive tests (Scenario 3 in Table \ref{tab:tabS1}). Because in the host model we focused on the infection status of host types without considering lineage identity, data simulations for this model only included scenarios 1 and 2.

For all scenarios, we simulated data for 24 hatcheries with the same upstream and downstream configurations that we observed in the real data. The true infection status of first-cohort juveniles was generated by random Bernoulli draws with probability of success $= 0.15$, which was within the ranged observed in the real data. We then generated the infection status of juveniles in subsequent cohorts by firstly identifying the exposure routes (as described under ``Defining IHNV exposure mechanisms" in the main text), and then simulating Bernoulli trials with probabilities of success defined by the different parameters in the three models (see Tables \ref{tab:tabS2}, \ref{tab:tabS3}, \ref{tab:tabS4}). To determine whether the estimation of probabilities of juvenile infection was sensitive to the probability of infection in adults, we also evaluated model estimation performance when the probability of adult infection was either $0.004$ or $0.15$.

Specific to Scenario 2, we generated missing data due to a lack of testing by assuming that positive cohort-sites were tested 98\% of the time, whereas negative cohort-sites were tested 60\% of the time \citep{FergusonEtAl:2018}. Thus, if the true infection status was positive, a missing value was generated by simulating a Bernoulli trial with probability of success $=0.02$, whereas if the true infection status was negative, the probability in the Bernoulli trial was $=0.4$.

Specific to Scenario 3, we further assumed that missing values occurred because some positive tests were not genotyped. To simulate missing values due to a lack of genotyping, we note that in the real data, across the 24 sites, the frequencies of positive tests that were not genotyped in adults and juveniles were 35 and 18\%, respectively. We thus used Bernoulli draws with probabilities $= 0.35$ and $0.18$ to assign missing genotypes to positive tests in adults and juveniles, respectively.

We then fit the models, as described in the main text, to the simulated data. However, in contrast to the model fit to the real data, all prior distributions in the model simulations were vague Beta priors, $Beta (1, 1)$. To assess model sensitivity to different parameter combinations, within each model scenario, data were simulated using different parameter values (described in Table \ref{tab:tabS2} for the lineage model, Table \ref{tab:tabS3} for the host model, and Table \ref{tab:tabS4} for the host by lineage model). For each parameter combination, 30 data simulations were performed. We evaluated the model fits to the simulated data by calculating the median value across simulation runs for the posterior medians, 2.5 and 97.5 credible intervals.
  
\subsection*{Simulation results}
As expected, for the ideal conditions of perfect testing and genotyping in Scenario 1 in all models, the median of the posterior distributions was similar to the true parameter values used to generate data, and the 95\% credible intervals always included the true values (Figures \ref{fig:Fig_sim_G1}, \ref{fig:Spp_sim_S1} and \ref{fig:FigS7}). Generally, there was greater precision in Scenario 1 compared to Scenarios 2 and 3. However, uncertainty around parameter estimates were similar in Scenarios 2 and 3. 

Across the three models, high estimation uncertainty occurred whenever the adult infection rate was near 0 (for the lineage model: Cases 6, 7, and 8 in 6 in Figure  \ref{fig:Fig_sim_G1}, and for the host and host by lineage model: cases 4, 5, and 6 in Figures \ref{fig:Spp_sim_S1} and \ref{fig:FigS7}). Indeed, in the last simulated scenario of each model (i.e., the most realistic), a low probability of adult infection resulted in estimation biases across all models, with the median estimated value far away from the true value and 95\% credible intervals usually excluding the true parameter value (Figures \ref{fig:Fig_sim_G1}). Furthermore, for cases 4, 5 and 6 in scenario 3 of the host by lineage model, chain convergence was not usually achieved.

Overall these results suggested that estimates of the probability of juvenile infection with lineage UP are likely to be biased because no adults were found infected with this lineage among the 24 cohort-sites. The incidences of lineages MD and UC in adults were $ > 0.15$, suggesting that parameter estimates would be estimated with adequate accuracy, but with decreasing precision as model complexity increases (i.e., as the number of parameter values increased from the host model to the host by lineage model).

\bibliographystyle{amnatnat}
	\bibliography{IHNVpaper}
	
	
\begin{table}[ht]
\hspace*{-1.5cm}
    \centering
    \begin{tabular}{llcc}
    \hline
     Estimated infection probability (parameter letter) & Lineage & Host & Host by lineage\\
       \hline
         Adults given no testing ($\eta^{a}$) & 0.26 (0.22, 0.30)  & 0.26 (0.22, 0.30) & 0.26 (0.22, 0.30) \\
         Adults with MD given no genotyping ($\tau_1^a$) & 0.44 (0.33, 0.55)
 & -& 0.48	(0.38, 0.59)\\
         Adults with UC given no genotyping ($\tau_2^a$) & 0.62 (0.51, 0.72)
 &- & 0.61 (0.51, 0.71)\\
        Adults with UP given no genotyping ($\tau_3^a$) & 0.005 ($<0.001, 0.03$)
 &- & -\\
         Adults ($\nu_0$) &-&0.61 (0.55, 0.66) & -\\
         Adults with MD ($\nu_1$) &0.23 (0.17, 0.29) &- & 0.22, (0.17, 0.28)\\
         Adults with UC ($\nu_2$) &0.29 (0.23, 0.36) &- & 0.26 (0.21, 0.33)\\
         Adults with UP ($\nu_3$) &0.004 ($<0.001, 0.02$) &- & -\\
         &&&\\
         First-cohort juveniles ($\lambda$) & 0.04 (0.001, 0.14) & 0.07 (0.003, 0.31) & 0.04 (0.001, 0.18) \\
         Juveniles given no testing ($\epsilon^{a}$)& 0.03 (0.005, 0.08) & 0.02 (0.002, 0.07) & 0.43 (0.01, 0.99)\\
         Juveniles with MD given no genotyping ($\mu_1^a$) &0.77 (0.61, 0.89) &-& 0.76 (0.61, 0.88) \\
        Juveniles with UC given no genotyping ($\mu_2^a$) &0.26 (0.14, 0.43)&-& 0.26 (0.14, 0.42)\\
       Juveniles with UP given no genotyping ($\mu_3^a$) &0.03 (0.002, 0.12)&-& -\\


\hline
    \end{tabular}
    \caption{Estimates and 95\% credible intervals (in parentheses) of additional model parameters. All other parameter estimates are presented in the main text. Parameters with ``$a$" superscript had informative priors, described in Table A1. All other parameters had vague prior distributions. For both adults and juveniles, estimates of the probability of infection given no testing and given no genotyping were similar to the mean values specified in prior distributions (see Table A1. The mean and variances of these priors were calculated from the data (as discussed in the Materials and Methods) and were necessary to reconstruct juvenile exposure history to IHNV. The probabilities of infection given no testing and no genotyping were also consistent across the three models (Table \ref{tab:tabS1}) and are therefore not discussed in the text.}
    \label{tab:tabS1}
\end{table}

	
\begin{table}[ht]
    \centering
    \begin{tabular}{lccc}
    \hline
       Scenario & Data characteristics & Models\\
       \hline
         Scenario 1 & Perfect testing and genotyping &	Lineage, Host, Host by lineage \\
         Scenario 2 & Imperfect testing, Perfect genotyping	& Lineage, Host, Host by lineage\\
Scenario 3 & Imperfect testing and genotyping & Lineage, Host by lineage\\
\hline
    \end{tabular}
    \caption{Characteristics of the different scenarios used in model simulations. For each model, the sets of parameter values used to assess each scenario are shown in Tables \ref{tab:tabS2}, \ref{tab:tabS3} and \ref{tab:tabS4}.}
    \label{tab:tabS2}
\end{table}


\begin{table}[ht]
\small
\hspace*{-2cm}
    \centering
    \begin{tabular}{|c|l|l|l|l|l|l|l|l|}
    \hline
    \hline
       Parameter &  \multicolumn{8}{|c|}{Values in simulated data} \\
       &C1&C2&C3&C4&C5&C6&C7&C8\\
       \hline
        
        $\rho_1$  &0.2&0.5&0.8&0.5&0.5&0.5&0.2&0.8\\
         $\rho_2$ &0.2&0.5&0.8&0.5&0.5&0.5&0.2&0.8\\
         $\rho_3$ &0.2&0.5&0.8&0.2&0.8&0.5&0.2&0.8\\
         \hline
         $\nu_3$& 0.15&0.15&0.15&0.15&0.15&0.004&0.004&0.004\\
\hline
    \end{tabular}
    \caption{Combinations of parameter values (columns labelled C1 to C8) used in simulation of the lineaged model. All other parameter values were held constant with values: $\nu_{1,2} = 0.15$, $\lambda = 0.15 $, $\eta = 0.6$, $\epsilon = 0.6$, $\tau_{1,2,3} = 0.35 $, and $\mu_{1,2,3} = 0.18$; see Table A1 for parameter descriptions.}
    \label{tab:tabS3}
\end{table}

\begin{table}[ht]
\small
\hspace*{-2cm}
    \centering
    \begin{tabular}{|c|l|l|l|l|l|l|}
    \hline
    \hline
       Parameter &  \multicolumn{6}{|c|}{Values in simulated data} \\
       &C1&C2&C3&C4&C5&C6\\
       \hline
               $\phi_{1}$  &0.8& 0.5& 0.2& 0.2& 0.5& 0.8\\ 
       \hline
         $\phi_{2}$ &0.5& 0.2& 0.8& 0.2& 0.5& 0.8\\

\hline
         $\phi_{3}$ & 0.2& 0.8& 0.5& 0.2& 0.5& 0.8\\

    \hline
          $\theta_{1}$& 0.2& 0.5& 0.8& 0.2& 0.5& 0.8\\

\hline
         $\theta_{2}$ & 0.5& 0.8& 0.2& 0.2& 0.5& 0.8\\

\hline
         $\theta_{3}$ & 0.8& 0.2& 0.5& 0.2& 0.5& 0.8\\

\hline
     
        $\nu_0$& 0.15& 0.15& 0.15& 0.004& 0.004& 0.004\\
        \hline
       

\end{tabular}
    \caption{Combinations of parameter values (columns C1 to C6) used in the simulations of the host model. All other parameter values were held constant with values: $\lambda = 0.15 $, $\eta = 0.6$, $\epsilon = 0.6$; see Table A1 for parameter descriptions.}
    \label{tab:tabS4}
\end{table}


\begin{table}[ht]
\small
\hspace*{-2cm}
    \centering
    \begin{tabular}{|c|l|l|l|l|l|l|}
    \hline
    \hline
       Parameter &  \multicolumn{6}{|c|}{Values in simulated data} \\
       &C1&C2&C3&C4&C5&C6\\
       \hline
        
         $\alpha_{1,1}$ &0.2& 0.5& 0.5& 0.2& 0.5& 0.8\\
         $\beta_{1,1}$ &0.8& 0.5& 0.5& 0.2& 0.5& 0.8\\
         $\alpha_{1,2}$ &0.5& 0.8& 0.5& 0.2& 0.5& 0.8\\
         $\beta_{1,2}$ &0.5& 0.2& 0.5& 0.2& 0.5& 0.8\\
         $\alpha_{2,1}$ &0.5& 0.2& 0.5& 0.2& 0.5& 0.8\\
         $\beta_{2,1}$ &0.5& 0.8& 0.5& 0.2& 0.5& 0.8\\
         $\alpha_{2,2}$ &0.5& 0.5& 0.8& 0.2& 0.5& 0.8\\
         $\beta_{2,2}$ &0.5& 0.5& 0.2& 0.2& 0.5& 0.8\\
         
        $\alpha_{3,1}$ &0.2& 0.5& 0.5& 0.2& 0.5& 0.8\\
         $\beta_{3,1}$ &0.8& 0.5& 0.5& 0.2& 0.5& 0.8\\
         $\alpha_{3,2}$ &0.5& 0.5& 0.8& 0.2& 0.5& 0.8\\
         $\beta_{3,2}$ &0.5& 0.5& 0.2& 0.2& 0.5& 0.8\\
       
         \hline
         $\nu_1$ &0.15& 0.15& 0.15& 0.004& 0.004& 0.004\\
         $\nu_2$ &0.15& 0.15& 0.15& 0.004& 0.004& 0.004\\
         \hline
         
\hline
    \end{tabular}
    \caption{Combination of parameter values (columns C1 to C6 ) used in simulations of the host by lineage model. All other parameter values were held constant with values: $\nu_{1,2} = 0.15$, $\lambda = 0.15 $, $\eta = 0.6$, $\epsilon = 0.6$, $\tau_{1,2,3} = 0.35 $, and $\mu_{1,2,3} = 0.18$; see Table A1 for parameter descriptions.}
    \label{tab:tabS5}
\end{table}

\clearpage

\begin{figure}[ht]
	\centering
	\hspace*{-2.4cm}
%	\includegraphics[width = 22cm, height = 16cm]{suppmodelflow.pdf}
	\caption{Algorithm to estimate the probability of infection with a particular lineage given exposure ($I|E$), considering where there was no testing (NT) and no genotyping (NG) for adults and first-cohort juveniles. Arrows represent the steps in the model algorithm. Lines with no arrowheads link to boxes containing the parameters. Parameters with informative priors are defined in Table A1.  The probability of infection given no genotype, $P(I|NG)$, is the probability of infection with a particular lineage given a positive test that was not genotyped. Therefore, when a cohort-site was not tested, an imputed positive record also automatically involved estimating $P(I|NG)$. Notice that genotyping information is not used in the host model and so only parameters associated with $P(I|E)$ and $P(I|NT)$ were estimated. This algorithm was needed to infer the infection status of records that were missing for first-cohort juveniles and adults, which then allowed us to reconstruct the exposure history juveniles in cohort-sites and to infer probabilities of juvenile infection given exposure shown in Figure \ref{fig:FigFlow}.}
	\label{fig:suppmodelflow}
\end{figure}

\begin{figure}[ht]
	\centering
	\hspace*{-1.8cm}
	%\includegraphics[width = 21cm, height = 15cm]{ModelFlow}
	\caption{Algorithm to estimate the probability of infection (I) given exposure (E), considering where there was no testing (NT) and no genotyping (NG). Arrows represent the steps in the model algorithm. Lines with no arrowheads link to boxes containing the parameters and priors used in each model and defined in Table A1. Subscripts $s$ and $l$ refer to species and lineage identity, respectively. The probability of infection given no genotype, $P(I|NG)$, estimates the probability of infection with a particular lineage given a positive test that was not genotyped. Therefore, when a cohort-site was not tested, an imputed positive record also automatically involved estimating $P(I|NG)$. Notice that genotyping information is not used in the host model and so only parameters associated with $P(I|E)$ and $P(I|NT)$ were estimated. $^*$Algorithm steps to infer Adult and first-cohort juvenile infection are shown in Figure \ref{fig:suppmodelflow}.}
	\label{fig:FigFlow}
\end{figure}
\clearpage


\begin{landscape}
\begin{figure}[ht!]
	\centering
	%\hspace*{-2.5cm}
	%\includegraphics[height = 11cm, width = 25cm]{Spp_pres_plot}
	\caption{Host type presence across the 24 cohort-sites.}
	\label{fig:FigSupp3}
\end{figure}
\end{landscape}


\begin{figure}[ht]
	\centering
	\hspace*{-2cm}
	%\includegraphics[width = 5 in, height = 7in]{Fig_Geno_S1}
	\caption{Simulation results for the lineage model. Black dots within the error bars show the median of 30 posterior medians of the probabilities of infection $\rho$ with lineages $1$ to $3$. The upper and lower limits of the error bars correspond to the medians of 30 posterior upper and lower bounds of 95\% credible intervals of the parameters. The red dot indicates the true value for the parameter used to simulate data and was slightly shifted to the right on the horizontal axis. Scenario 1 assumed that both IHNV testing and genotyping always occurred. Scenario 2 assumed that IHNV testing did not always occur, but positive samples were always genotyped. Scenario 3 assumed incomplete testing and genotyping. The sets of parameter values $C1$ to $C8$ correspond to the columns in Table \ref{tab:tabS2}. }
	\label{fig:Fig_sim_G1}
\end{figure}


%%%%%%%%%%%%%%%%%%%%%%%%Spp model here

\begin{figure}[ht]
	\centering
	\hspace*{-2cm}
	%\includegraphics[height = 15cm, widht = 10cm]{S_S1}
	\caption{Simulation results for the host model. Estimates with error bars are the median of 30 posterior medians of the probabilities of infection when exposure occurs by the same host ($\phi$) and the probability of infection when exposure occurs by other host types ($\theta$), for salmonid hosts $1$ to $3$. Data simulations in this model were based on the observed host composition of hatcheries described in the main text and Figure \ref{fig:FigSupp3}. Scenario 1 assumed that IHNV testing always occurred whereas Scenario 2 assumed that IHNV testing was not always conducted. The red dot indicates the true value for the parameter used to simulate data and was slightly shifted to the right on the horizontal axis. The sets of parameter values $C1$ to $C6$ correspond to the columns in Table \ref{tab:tabS4}.}
	\label{fig:Spp_sim_S1}
\end{figure}

%%%%%%%%%%%%%%%%%Spp by geno
\begin{figure}[ht]
	\centering
	\hspace*{-2cm}
	%\includegraphics[width = 5 in, height = 6.5in]{SppbyGeno_sim_out.pdf}
	\caption{Simulation results for the host by lineage model. Black dots within the error bars show the median of 30 posterior median estimates of the probabilities of infection of three host types given exposure to two lineages by the same host ($\alpha_{s,l}$, where $s$ is the host type, $1$, $2$ or $3$; and $l$ is the lineage, $1$ or $2$) or other host types ($\beta_{s,l}$). The upper and lower limits of the error bars correspond to the medians of 30 posterior upper and lower credible estimates of the parameters. The red dot indicates the true value for the parameter used to simulate data and was slightly shifted to the right on the horizontal axis. Scenario 1 assumed that both IHNV testing and genotyping always occurred. Scenario 2 assumed that IHNV testing did not always occur, but positive samples were always genotyped. Scenario 3 assumed incomplete testing and genotyping. The sets of parameter values $C1$ to $C6$ correspond to the columns in Table \ref{tab:tabS5} and for C1 to C3 only the probability of adult infection was 0.15, whereas in C4 to C6 it was 0.004}
	\label{fig:FigS7}
\end{figure}

\end{document}
